# Supplementary material for: Targeted release of stromal cell-derived factor-1α by reactive oxygen species-sensitive nanoparticles results in bone marrow stromal cell chemotaxis and homing, and repair of vascular injury caused by electrical burns
Source: PLoS One. 2018 Mar 12;13(3):e0194298. doi: 10.1371/journal.pone.0194298 (PMC5847229; doi:10.1371/journal.pone.0194298)
Supplement: S1 Dataset — (XLSX) [file pone.0194298.s001.xlsx]

## Sheet: Sheet1
SOD		Electrical burn group		0d	1d	3d	7d			Sham electrical burn group			0d	1d	3d	7d
		-△(△Ct)		0	2.33	2.35	1.87						0.713696	2.33	0.34	0.5
				1.25096	2.78	3.3	1.84						1.11103	0.73	0.43	0.54
				0.464668	2.24	2.69	2.41						1.59455	1.57	1.65076	0.782409
				0.863938	3.11	2.96	2.05						0.41	0.34	0.99	1.14405
				1.98914	4.2	1.95	2.64						0.14	1.07	1.76	1.46
				2.73118	3.86	3.95	3.56						1.9	1.23	1.56	1.53
CAT		Electrical burn group		0d	1d	3d	7d			Sham electrical burn group			0d	1d	3d	7d
		-△(△Ct)		0	4.47	2.89	2.18						1.85	1.81	1.68	1.89
				1.42223	4.03034	4.62	3.38						0.57	0.978196	0.94	1.3
				0.956057	3.31	2.64	1.87						1.38	1.16993	0.79	0.422233
				2.02857	2.76	2.71	2.82						0.61	1.33914	1.07	0.33
				1.40054	3.17	3.51	1.58						1.2	0.9	0.992768	0.43
				0.910733	4.22	3.49	1.97						0.73	0.09	0.09	0.879706
GSH-Px		Electrical burn group		0d	1d	3d	7d			Sham electrical burn group			0d	1d	3d	7d
		-△(△Ct)		0	4.2	4.58	2.54						1.24489	0.38	2.53107	1.67
				0.545968	2.67	4.02	2.05						0.895303	0.545968	1.64	1.79
				1.0072	3.37	2.43	3.92						2.05311	1.02857	0.31034	0.62293
				1.40054	4.96	3.42	1.86						0.201634	0.695994	1.41143	0.59
				1.68257	4.74	3.38	2.28						0.722466	1.19	0.25	1.18
				2.33628	2.71	2.95	3.53						2.4957	2.32	0.790772	0.44
