# Supplementary material for: Targeted release of stromal cell-derived factor-1α by reactive oxygen species-sensitive nanoparticles results in bone marrow stromal cell chemotaxis and homing, and repair of vascular injury caused by electrical burns
Source: PLoS One. 2018 Mar 12;13(3):e0194298. doi: 10.1371/journal.pone.0194298 (PMC5847229; doi:10.1371/journal.pone.0194298)
Supplement: S3 Dataset — (XLSX) [file pone.0194298.s003.xlsx]

## Sheet: Sheet1
		Sham+SDF-1α						Sham+NP
0h	6h	12h	24h	48h		0h	6h	12h	24h	48h
1.75	2.97	2.67	2.83	2.62		1.64	2.84	2.46	1.05	2.83
2.47	1.23	1.33	1.56	1.44		2.31	1.76	2.31	2.87	1.37
1.49	1.86	1.98	1.31	1.39		2.1	1.94	1.27	2.36	2.16
3.84	4.02	3.85	3.15	3.45		3.73	3.98	3.68	3.83	4.14
0.97	1.27	0.73	2.06	0.87		1.46	1.24	1.44	1.09	1.45
1.26	0.98	1.38	0.56	1.13		0.83	1.37	0.92	1.37	0.78
		Electrical burn+SDF-1α						Electrical burn+NP
0h	6h	12h	24h	48h		0h	6h	12h	24h	48h
1.43	1.17	0.41	2.86	2.96		2.63	12.43	9.25	7.12	3.36
1.98	0.77	0.68	0.39	0.34		1.89	8.93	14.52	12.34	1.87
2.64	1.04	1.39	1.53	1.42		1.36	15.88	13.05	14.42	4.21
3.95	2.47	2.56	0.52	1.31		4.13	16.25	13.93	16.67	5.24
1.11	0.56	0.39	1.17	0.78		0.93	9.41	12.52	7.89	1.35
0.95	0.25	0.98	0.78	1.02		2.37	11.87	10.46	9.32	2.86
